# Supplementary material for: The Fifth Adaptor Protein Complex
Source: PLoS Biol. 2011 Oct 11;9(10):e1001170. doi: 10.1371/journal.pbio.1001170 (PMC3191125; doi:10.1371/journal.pbio.1001170)
Supplement: Table S1 — Information for all sequences used in phylogenetic analysis or positively identified by homology searching. Table lists by taxon (with genome project URL provided); our proposed annotation; database identifier (Genbank accession number, whenever possible); name used in our sequence alignments for ease of comparison between raw datasets, databases, and figures; and reciprocal E-value for the BLAST search of the sequence to the relevant human homologue or validated homologue in taxonomic nearest relative as the top scoring retrieved sequence. (XLS) [file pbio.1001170.s012.xls]

## Sheet: Sheet1
Taxon	Annotation	Accession	Name	Reciprocal*	Protein name	Notes
AP Beta
Opisthokonta
Homo sapiens	AP1B1	Q10567	Hsap1B1	0	AP-1 complex subunit beta-1
www.ncbi.nlm.nih.gov	AP2B	P63010	Hsap2B	0	AP-2 complex subunit beta
	AP3B1	O00203	Hsap3B1	0	AP-3 complex subunit beta-1
	AP3B2	Q13367	Hsap3B2	0	AP-3 complex subunit beta-2
	APB4B	Q9Y6B7	Hsap4B1	0	AP-4 complex subunit beta-1
	AP5B	NP_612377.3	Hsap5B	0	hypothetical protein LOC91056
Danio rerio	AP1B1	NP_001122002.1	Drer1B1	0	-
www.sanger.ac.uk	AP2B	AAH49138.1	Drer2B	0	-
	AP3B	AAI55651.1	Drer3B2	0	LOC563316 protein
	AP4B	NP_956632.1	Drer4B1	0	-
	AP5B	XP_001919254.1	Drer5B	7e-63	hypothetical protein	retreived on round 2 of PSI BLAST with D. dis AP5B query, e-20
Nematostella vectensis	AP1/2B	190491	Nvec1B1	0	estExt_GenewiseH_1.C_1720088
www.jgi.doe.gov/)
	AP3B	134675	Nvec3B2	1e-142	e_gw.344.1.1
	AP4B	40263	Nvec4B1	7e-121	gw.58.165.1
	AP5	XP_001641289.1	Nvec5B	1e-15	predicted protein	retreived on round 2 of PSI BLAST with D. dis AP5B query, e-21
Batrachochytrium dendrobatidis
www.broadinstitute.org	AP2B	BDEG_05210	Bden2B	0	Batrachochytrium dendrobatidis hypothetical protein similar to adaptor protein complex AP-1
	AP1B	BDEG_05238	Bden2B1	8e-157	Batrachochytrium dendrobatidis hypothetical protein similar to AP1B1 protein
	AP3B	BDEG_03803	Bden3B1	3e-127	Batrachochytrium dendrobatidis conserved hypothetical protein
Monosiga brevicollis	AP1/2B	12202	Mbre1B1	0	fgenesh1_pg.scaffold_36000027
www.jgi.doe.gov/)
	AP3B	17332	Mbre3B2	0	estExt_gwp_gw1.C_20750
	AP4B	16817	Mbre4B1	6e-116	e_gw1.8.23.1
Salpingoeca sp. ATCC 50818
www.ncbi.nlm.nih.gov	AP5B	EGD82999.1	Salpi5B	4e-29	hypothetical protein PTSG_12048
Saccharomyces cerevisiae
http://www.jcvi.org/),	AP1B	NP_012787.1	Scer2B	8e-124	Beta-adaptin, large subunit of the clathrin-associated protein
	AP2B	NP_012538.1	Scer2B1	1e-78	Beta-adaptin, large subunit of the clathrin associated protein complex (AP-2)
	AP3B	NP_011777.1	Scer3B2	2e-64	Beta3-like subunit of the yeast AP-3 complex
Schizosaccharomyces pombe
www.sanger.ac.uk	AP1B	SPBC947_02	Spom2B	2e-161	AP-1 adaptor complex subunit Apl2 (predicted)
	AP1B	SPBC2G2_06c	Spom2B1	2e-148	AP-2 adaptor complex subunit Apl1 (predicted)
	AP3B	SPAC23H3_06	Spom3B2	1e-92	AP-3 adaptor complex subunit Apl6 (predicted)
Rhizopus oryzae	AP1B	RO3G_00473	Rory1B1	3e-174	hypothetical protein
www.broadinstitute.org	AP2B	RO3G_10314	Rory2B	0	hypothetical protein
	AP3B	RO3G_03499	Rory3B2	1e-166	hypothetical protein
Cryptococcus neoformans
www.broadinstitute.org	AP2B	CNAG_05248	Cneo2B	0	clathrin binding protein
	AP1B	CNAG_03928	Cneo2B1	0	adaptor protein complex AP-1
	AP3B	CNAG_01543	Cneo3B2	9e-99	Ap3b1 protein
Amoebozoa
Dictyostelium discoideum	AP1/2B	DDB_G0279141	Ddis1B1	0	ap1b1
http://dictybase.org
(removed)	AP3B2	DDB_G0274003	Ddis3B2	6e-177	ap3b-2
	AP3B1	DDB_G0272578	Ddis3B1	6e-177	ap3b-1
	AP4B	DDB_G0283319	Ddis4B1	2e-78	ap4b1
	DdisAP5	XP_640040.1	Ddis5B	No sig similar	hypothetical protein DDB_G0282421
Entamoeba histolytica
http://eupathdb.org.eupathdb/),	AP1/2B3	EHI_013040	Ehis2B	1e-175	adaptor protein (AP) family protein
	AP1/2B1	EHI_023600	Ehis2B1	0	adaptor protein (AP) family protein
	AP1/2B2	EHI_058450	Ehis2B2	1e-72	adaptor protein (AP) family protein
	AP4B	EHI_081400	Ehis2B3	9e-35	AP-2 complex protein, putative
	AP3B	EHI_083430	Ehis3B2	5e-121	Adapter-related protein complex 3 (AP-3) subunit, putative
	AP5B	XP_655623.1	Ehis5B	No sig similar	hypothetical protein
Excavata
Trichomonas vaginalis
http://eupathdb.org.eupathdb/),	AP1/2B1	TVAG_373190	Tvag2B1	4e-151	conserved hypothetical protein
	AP1/2B2	TVAG_477740	Tvag2B2	3e-143	AP-2 complex subunit beta-1, putative
	AP1/2B3	TVAG_055150	Tvag2B3	3e-145	conserved hypothetical protein
	AP1/2B4	TVAG_430250	Tvag2B4	5e-140	conserved hypothetical protein
	AP1/2B5	TVAG_456570	Tvag2B5	5e-146	conserved hypothetical protein
	AP1/2B6	TVAG_397260	Tvag2B6	2e-136	conserved hypothetical protein
	AP1/2B7	TVAG_287780	Tvag2B7	2e-125	conserved hypothetical protein
	AP1/2B8	TVAG_136530	Tvag2B8	1e-116	AP-2 complex subunit beta-1, putative
(removed)	AP1/2B9	TVAG_439460	Tvag2B9	4e-115	AP-2 complex subunit beta-1, putative
	AP1/2B11	TVAG_237070	Tvag2B11	1e-111	AP-2 complex subunit beta-1, putative
	AP1/2B12	TVAG_280470	Tvag2B12	1e-97	AP-2 complex subunit beta-1, putative
	AP1/2B13	TVAG_006350	Tvag2B13	1e-68	AP-2 complex subunit beta-1, putative
	AP1/2B14	TVAG_267630	Tvag2B14	5e-53	AP-1 complex subunit beta-1, putative
	AP1/2B15	TVAG_021050	Tvag2B10/Tvag2B15	2e-110	AP-2 complex subunit beta-1, putative
	AP3B1	TVAG_437420	Tvag3B1	4e-95	AP-3 complex subunit beta-1, putative
	AP3B2	TVAG_390490	Tvag3B2	6e-91	AP-1 complex subunit beta-1, putative
	AP3B3	TVAG_492750	Tvag3B3	5e-87	AP-3 complex subunit beta-1, putative
	AP3B4	TVAG_083310	Tvag3B4	8e-93	AP-3 complex subunit beta-1, putative
	AP3B5	TVAG_050470	Tvag3B5	2e-85	AP-3 complex subunit beta-1, putative
	AP3B6	TVAG_343480	Tvag3B6	2e-88	AP-3 complex subunit beta-1, putative
	AP3B7	TVAG_038150	Tvag3B7	9e-63	conserved hypothetical protein
	AP4B	TVAG_472690	Tvag4B1	7e-58	AP-2 complex subunit beta-1, putative
	AP5B	XP_001579610.1	Tvag5B	No sig similar	hypothetical protein
Giardia intestinalis
http://eupathdb.org.eupathdb/),	APB2	GL50803_21423	Gint2B	9e-102	Beta adaptin
	APB1	GL50803_15339	Gint2B1	7e-35	Adaptor protein complex large chain subunit BetaA
Trypanosoma brucei
http://eupathdb.org.eupathdb/),	AP4B	Tb927.10.9230	Tbru2B	4e-76	adaptin complex 4 subunit, putative,beta-adaptin 4 protein, putative
	AP1/2B	Tb927.10.8040	Tbru2B1	8e-120	adaptin complex 1 subunit, putative,beta-adaptin
	AP3B	Tb11.01.2420	Tbru3B2	5e-103	beta-adaptin 3, putative,adaptin complex 3 subunit, putative
Leishmania major	AP1/2B1	LmjF36.6770	Lmaj1B1	2e-111	beta-adaptin, putative
http://eupathdb.org.eupathdb/),	AP1/2B2	LmjF11.0990	Lmaj2B	3e-76	adaptin-related protein-like protein
	AP3B	LmjF36.5260	Lmaj3B2	5e-98	adaptin, putative
(removed)	AP1/2B3	LmjF36.5595	Lmaj1B2	5e-09	beta-adaptin protein, putative
Naegleria gruberi
www.jgi.doe.gov/)	AP1/2B	80581	Ngru2B	0	estExt_fgeneshNG_pg.C_390070
	AP3B	372	Ngru3B2	3e-145	gw1.9.23.1
	AP4B	503	Ngru4B1	2e-96	gw1.31.10.1
	AP5B	XP_002677583.1	Ngru5B	No sig similar	predicted protein	Retreives D. dis AP5 with e-10 in BLAST
Archaeplastida
Arabidopsis thaliana	AP1/2B1	AT4G11380.1	Atha1B1	0	beta-adaptin, putative
(removed)	AP1/2B2	AT4G23460.1	Atha1B11	0	beta-adaptin, putative
http://www.arabidopsis.org	AP4B	AT5G11490.1	Atha2B	2e-96	adaptin family protein
	AP3B	AT3G55480.2	Atha3B2	4e-106	adaptin family protein
	AP5B	NP_188621.1	Atha5B	No sig similar	binding	retreived on round 2 of PSI BLAST with D. dis AP5B query, e-64
Physcomitrella patens	AP1/2B1	224233	Ppat1B1	0	estExt_Genewise1.C_2810045
www.jgi.doe.gov/)	AP1/2B2	225918	Ppat1B11	0	estExt_Genewise1.C_3380004
(removed)	AP1/2B3	105637	Ppat1B12	0	estExt_fgenesh1_pm.C_430022
	AP4B	189362	Ppat2B	8e-104	estExt_gwp_gw1.C_1310144
	AP3B	183108	Ppat3B2	9e-130	estExt_gwp_gw1.C_620119
	AP5B	XP_001753719.1	Ppat5B	No sig similar	predicted protein	retreived on round 2 of PSI BLAST with D. dis AP5B query, e-91
Chlamydomonas reinhardtii
www.jgi.doe.gov/)	AP4B	195449	Crei2B	3e-92	SAN_fgenesh2_pg.C_scaffold_58000006
	AP1/2B	393988	Crei2B1	1e-99	pasa_Sanger_mRNA6259
Ostreococcus tauri
www.jgi.doe.gov/)
	AP4B	16632	Otau2B	8e-77	e_gw1.04.00.68.1
	AP1/2B	31150	Otau2B1	6e-82	200010481
	AP3B	20221	Otau3B1	6e-130	e_gw1.11.00.28.1
Volvox carteri	AP1/2B	65427	Vcar1B1	0	e_gw1.47.42.1
www.jgi.doe.gov/)	AP4B	56821	Vcar2B	1e-98	e_gw1.5.211.1
SAR/CCTH
Toxoplasma gondii	AP1/2B	TGME49_040870	Tgon1B1	0	beta adaptin protein, putative
http://eupathdb.org.eupathdb/),	AP3B	TGME49_089080	Tgon3B2	2e-38	adaptin N terminal region domain-containing protein
	AP4B	TGME49_066280	Tgon4B1	2e-93	beta-adaptin-like protein, putative
	AP5B	EEE30072.1	Tgon5B	No sig similar	conserved hypothetical protein
Plasmodium falciparum
http://eupathdb.org.eupathdb/),	AP1/2B	PFE1400c	Pfal2B	0	beta adaptin protein, putative
	AP3B	PFF0655c	Pfal3B2	6e-29	adapter-related protein, putative
	AP4B	MAL7P1.164	Pfal4B1	7e-88	adapter-related protein, putative
Tetrahymena thermophila
	AP1/2B3	3827.m00880	Tthe2B	8e-126	Adaptin N terminal region family protein
	AP1/2B1	3829.m01154	Tthe2B1	3e-147	Adaptin N terminal region family protein
	AP1/2B2	3701.m00150	Tthe2B2	6e-140	Adaptin N terminal region family protein
	AP3B	110.m00098	Tthe3B2	1e-33	Adaptin N terminal region family protein
	AP4B	19.m00280	Tthe4B1	1e-98	Adaptin N terminal region family protein
Phytophthora sojae
www.jgi.doe.gov/)	AP1/2B	109501	Psoj2B	0	estExt_fgenesh1_pm.C_1200002
	AP4B	137959	Psoj2B1	3e-107	estExt_fgenesh1_pg.C_590010
	AP3B	130720	Psoj3B2	3e-159	estExt_fgenesh1_pg.C_120152
Thalassiosira pseudonana	AP1/2B	41687	Tpse2B	0	estExt_gwp_gw1.C_chr_90043
www.jgi.doe.gov/)	AP3B	261056	Tpse3B2	1e-98	thaps1_ua_kg.chr_1000316
	AP4B	268650	Tpse4B1	1e-94	estExt_thaps1_ua_kg.C_chr_40116
Emiliania huxleyi	AP1/2B	448193	Ehux2B	0	estExtDG_Genemark1.C_50453
www.jgi.doe.gov/)	AP4B	253799	Ehux2B1	4e-39	gm1.190200001
Ectocarpus siliculosus	AP1/2B	Esi0126_0087	Esil2B	0	Coatomer protein complex, beta sub-unit
www.jgi.doe.gov/)	AP3B	Esi0021_0107	Esil3B2	8e-138	conserved unknown protein
	AP4B	Esi0512_0010	Esil4B1	1e-106	Coatomer protein complex, beta sub-unit
Rhizaria
Bigelowiella natens	AP1/2B2	56564	Bnat2B	0	estExt_Genewise1Plus.C_1040026
www.jgi.doe.gov/)	AP1/2B1	86539	Bnat2B1	0	estExt_fgenesh1_pg.C_110145
	AP3B	90377	Bnat3B2	9e-158	estExt_fgenesh1_pg.C_680082
	AP4B	88218	Bnat4B1	2e-76	estExt_fgenesh1_pg.C_290095
	AP5B	68635	Bnat5B	0.0002	fgenesh1_pg.6_#_303
AP Mu
Opisthokonta
Homo sapiens	AP3M1	NP_036227.1	Hsap3M1	0	AP-3 complex subunit mu-1
	AP3M2	NP_006794.1	Hsap3M2	0	AP-3 complex subunit mu-2
	AP1M1	NP_115882.1	Hsap1M1	0	AP-1 complex subunit mu-1 isoform 2
	AP1M2	NP_005489.2	Hsap1M2	0	AP-1 complex subunit mu-2
	AP2M	NP_004059.2	Hsap2M	0	AP-2 complex subunit mu isoform a
	AP4M	NP_004713.2	Hsap4M1	0	AP-4 complex subunit mu-1
	AP5M	NP_060699.3	Hsap5M	0	MHD domain-containing death-inducing protein
Danio rerio	AP1M	NP_991277.1	Drer1M2	0	AP-1 complex subunit mu-2
	AP2M	NP_957320.1	Drer2M1	0	AP-2 complex subunit mu-1-B
	AP3M	NP_958449.1	Drer3M1	0	AP-3 complex subunit mu-1
	AP4M	NP_001002672.1	Drer4M1	2e-158	AP-4 complex subunit mu-1
	AP5M	NP_001018490.1	Drer5M	2e-146	MHD domain-containing death-inducing protein
Nematostella vectensis	AP1M	XP_001637219.1	Nec1M1	0	-
	AP2M	XP_001633898.1	Nvec2M	0	-
	AP3M	XP_001627857.1	Nvec3M1	0	-
	AP4M	XP_001625169.1	Nvec4M1	5e-84	-
	AP5M	XP_001632221.1	Nvec5M	4e-79	-
Batrachocytrium dendrobabtidis	AP1M	EGF78864.1	Bden1M1	0	-
	AP2M	EGF76913.1	Bden2M	1e-134	-
	AP3M	EGF83312.1	Bden3M1	2e-93	-
Monosiga brevicollis	AP1M	XP_001750591.1	Mbre1M1	0	-
	AP2M	XP_001749457.1	Mbre2M	1e-169	-
	AP3M	XP_001743753.1	Mbre3M1	3e-98	-
	AP4M	XP_001745746.1	Mbre4M1	1e-74	-
	AP5M	XP_001742224.1	Mbrev5M	8e-05	hypothetical protein
Saccharomyces cerevisiae	AP1M	NP_015064.1	Scer1M1	3e-136	Apm1p
	AP2M	NP_014579.1	Scer2M	5e-73	Apm4p
	AP3M	NP_009847.1	Scer3M2	2e-11	Apm3p
Schizosaccharomyces pombe	AP1M	NP_595781.1	Spom1M1	2e-159	AP-1 adaptor complex subunit Apm1
	AP2M	NP_592921.1	Spom2M	1e-97	AP-2 adaptor complex subunit Apm4
	AP3M	NP_595509.1	Spom3M1	2e-38	AP-3 adaptor complex subunit Apm3
Rhizopus oryzae	AP1M	RO3G_11835	Rory1M1	5e-176	Transcript 1
	AP2M	RO3G_14439	Rory2M	1e-116	Transcript 1
	AP3	RO3G_11875	Rory3M1	3e-33	Transcript 1
Cryptococcus neoformans	AP1M	CNAG_03317	Cneo1M1	1e-167	Transcript 1
	AP2M	CNAG_07474	Cneo2M	2e-134	Transcript 1
	AP3M	CNAG_03877	Cneo3M1	5e-73	Transcript 1
Amoebozoa
Dictyostelium discoideum	AP1M	DDB_G0289247	Ddis1M1	1e-179	gene: apm1 on chromosome: 5 position 2536641 to 2538194
	AP2M	DDB_G0277139	Ddis2M	2e-139	gene: apm2 on chromosome: 2 position 7788092 to 7789756
	AP3M	DDB_G0277901	Ddis3M1	5e-124	gene: apm3 on chromosome: 3 position 792608 to 794195
	AP4M	DDB_G0276945	Ddis4M1	8e-51	gene: apm4 on chromosome: 2 position 7532909 to 7534786
	AP5M	DDB_G0285113	Ddis5M	2e-49	gene: DDB_G0285113 on chromosome: 4 position 2865898 to 2867728
Entamoeba histolytica	AP1M2	EHI_124460	Ehis1M2	5e-137	product=AP-1 complex subunit mu-2, putative
(removed)	AP1M1	EHI_089880	Ehis1Mi1	6e-79	product=AP-1 complex subunit mu-2, putative
	AP2M2	EHI_124560	Ehis2M	3e-102	product=AP-2 complex subunit mu, putative
(removed)	AP2M1	EHI_135430	Ehis2Mi1	3e-100	product=Clathrin coat assembly protein, putative
	AP3M	EHI_099240	Ehis3M1	8e-60	product=clathrin-adaptor medium chain, putative
	AP5M	EHI_189900	Ehis5M	0.005	product=hypothetical protein
Excavata
Trichomonas vaginalis	AP1M	TVAG_421580	Tvag1M1	5e-128	clathrin coat associated protein ap-50, putative
	AP4M	TVAG_333150	Tvag1M2	6e-39	clathrin coat assembly protein ap-1, putative
	AP2M2	TVAG_226350	Tvag2M	8e-93	clathrin coat assembly protein ap-1, putative
(removed)	AP2M1	TVAG_453580	Tvag2Mi1	2e-69	clathrin coat assembly protein, putative
	AP3M5	TVAG_450230	Tvag3M1	1e-49	clathrin coat associated protein ap-50, putative
(removed)	AP3M1	TVAG_476310	Tvag3Mi1	9e-35	clathrin coat adaptor ap3 medium chain, putative
	AP5	TVAG_382010	Tvagunkn	N/A	conserved hypothetical protein
(removed)	AP3M2	TVAG_122070	Tvag3Mi2	2e-26	clathrin coat assembly protein, putative
(removed)	AP3M3	TVAG_136750	Tvag3Mi3	2e-25	clathrin coat adaptor ap3 medium chain, putative
(removed)	AP3M4	TVAG_379480	Tvag3Mi4	1e-28	clathrin coat assembly protein ap-1, putative
Giardia intestinalis	APM-unknown	GL50803_89622	Gint1M2	2e-29	-
	APM2	GL50803_8917	Gint2M	1e-72	-
Trypanosoma. brucei	AP1M	Tb927.7.3180	Tbru1M1	1e-112	putative,adaptor complex AP-1 medium subunit
	AP3M	Tb927.4.2020	Tbru3M1	3e-64	adaptor complex AP-3 medium subunit, putative
	AP4M	Tb927.8.7050	Tbru4M1	2e-48	putative,adaptor complex AP-4 medium subunit, putative
Leishmania major	AP1M	LmjF22.1140	Lmaj1M1	2e-109	product=adaptor complex AP-1 medium subunit, putative,Mu-adaptin 1, putative
	AP2M	LmjF36.3030	Lmaj2M	3e-77	product=clathrin coat assembly protein-like protein
	AP3M	LmjF34.2590	Lmaj3M1	6e-55	product=adaptor complex subunit medium chain 3, putative
Naegleria gruberi	AP1M	XP_002671925.1	Ngru1M1	4e-135	-
	AP2M	XP_002671925.1	Ngru2M	1e-128	-
	AP3M	XP_002681019.1	Ngru3M1	3e-92	-
	AP4M1	XP_002675315.1	Ngru4M1	6e-72	-
(removed)	AP4M2	XP_002681639.1	Ngru4Mi1	1e-61	-
	AP5M	XP_002677485.1	Ngru5M	3e-32	-
Archaeplastida
Arabidopsis thaliana	AP1M2	AT1G60780.1	Atha1M1	2e-161	HAP13 (HAPLESS 13); protein binding
(removed)	AP1M1	AT1G10730.1	Atha1Mi1	3e-152	clathrin adaptor complexes medium subunit family protein
	AP2M	AT5G46630.2	Atha2M	4e-117	clathrin adaptor complexes medium subunit family protein
	AP3M	AT1G56590.1	Atha3M1	6e-101	clathrin adaptor complexes medium subunit family protein
	AP4M	AT4G24550.2	Atha4M1	6e-78	clathrin adaptor complexes medium subunit family protein
	AP5M	AT2G20790.1	Atha5M	3e-24	protein binding
Physcomitrella patens	AP1M2	172080	Ppat1M1	1e-164	estExt_fgenesh1_pg.C_3280033
(removed)	AP1M1	108647	Ppat1Mi1	5e-164	estExt_fgenesh1_pm.C_3000002
	AP2M2	209451	Ppat2M	8e-124	estExt_Genewise1.C_540156
(removed)	AP2M1	220538	Ppat2Mi1	6e-123	estExt_Genewise1.C_1970036
	AP3M	234299	Ppat3M1	2e-100	estExt_fgenesh2_pg.C_1300021
	AP4M	131651	Ppat4M1	4e-78	e_gw1.90.154.1
	AP5M	192614	Ppat5M	5e-25	estExt_gwp_gw1.C_1830035
Chlamydomonas reinhardtii	AP1M	182329	Crei1M1	2e-162	estExt_fgenesh2_kg.C_30087
	AP2M	24387	Crei2M	2e-101	estExt_fgenesh1_pm.C_420002
	AP4M	195455	Crei4M1	8e-66	SAN_chlre3.24.196.2.51
Ostreococcus tauri	AP1M	18341	Otau1M1	1e-92	e_gw1.07.00.209.1
	AP2M	21722	Otau2M	2e-100	e_gw1.16.00.102.1
	AP3M	18737	Otau3M1	1e-63	e_gw1.08.00.179.1
	AP4M	29698	Otau4M1	3e-69	estExt_gwp_GeneWisePlus.C_Chr_17.00010063
Volvox carteri	AP1M	108841	Vcar1M1	9e-162	estExt_fgenesh4_pm.C_10038
	AP2M	93610	Vcar2M	4e-102	fgenesh4_pg.C_scaffold_32000128
	AP4M	61858	Vcar4M1	4e-65	e_gw1.26.152.1
Chromalveolata
Toxoplasma gondii	AP1M	TGME49_089770	Tgon1M1	8e-166	mu1 adaptin
	AP2M	TGME49_030920	Tgon2M	2e-70	clathrin coat assembly protein AP50, putative
	AP4M	TGME49_007390	Tgon4M1	4e-73	clathrin coat assembly protein, putative
	AP3M	TGME49_069480	Tgon3M1	1e-45	daptor complexes medium subunit domain containing protein
	AP5M	TGME49_024160	Tgon5M	0.005	hypothetical protein
Plasmodium falciparum	AP1M	PF13_0062	Pfal1M1	8e-157	clathrin-adaptor medium chain, putative
	AP2M	PFL0885w	Pfal2M	1e-45	adaptor protein subunit, putative
	AP4M	PF11_0202	Pfal4M1	4e-65	clathrin coat assembly protein, putative
Tetrahymena thermophila	AP1M2	3797.m00202	Tthe1M1	2e-140	Adaptor complexes medium subunit family protein
(removed)	AP1M1	3712.m00022	Tthe1Mi1	1e-123	Adaptor complexes medium subunit family protein
	AP2M	3812.m02678	Tthe2M	6e-106	Adaptor complexes medium subunit family protein
	AP3M	3810.m02099	Tthe3M1	4e-22	Adaptor complexes medium subunit family protein
	AP4M	3729.m00041	Tthe4M1	3e-72	Adaptor complexes medium subunit family protein
Phythophthora sojae	AP1M	108738	Psoj1M1	2e-175	estExt_fgenesh1_pm.C_290001
	AP2M	108629	Psoj2M	3e-121	estExt_fgenesh1_pm.C_210003
	AP3M	109265	Psoj3M1	2e-107	estExt_fgenesh1_pm.C_810012
	AP4M	108602	Psoj4M1	5e-83	estExt_fgenesh1_pm.C_190002
Thalassiosira pseudonana	AP1M	37264	Tpse1M1	3e-166	e_gw1.14.93.1
	AP2M	39847	Tpse2M	2e-120	estExt_gwp_gw1.C_chr_30192
	AP3M	39741	Tpse3M1	1e-92	estExt_gwp_gw1.C_chr_20789
	AP4M	31014	Tpse4M1	5e-77	e_gw1.1.291.1
Emiliania huxleyi	AP1M	434096	Ehux1M1	0	estExtDG_fgenesh_newKGs_kg.C_160129
	AP2M3	435461	Ehux2M	3e-126	estExtDG_fgenesh_newKGs_kg.C_270171
(removed)	AP2M1	459870	Ehux2Mi1	3e-126	estExtDG_Genemark1.C_6720002
(removed)	AP2M2	467213	Ehux2Mi2	1e-112	estExtDG_fgeneshEH_pg.C_1330009
	AP4M	432880	Ehux4M1	3e-64	estExtDG_fgenesh_newKGs_kg.C_70131
Ectocarpus siliculosus	AP1M	Esi0156_0050	Esil1M1	0	Clathrin assembly complex, medium subunit
	AP2M	Esi0069_0041	Esil2M	5e-121	Clathrin assembly complex, medium subunit
	AP3M	Esi0018_0062	Esil3M1	1e-109	Clathrin assembly complex, medium subunit
	AP4M	Esi0264_0009	Esil4M1	2e-84	Coatomer protein complex, gamma sub-unit
Rhizaria
Bigelowiella natens	AP1M2	47664	Bnat1M1	4e-159	estExt_Genewise1.C_170012
(removed)	AP1M1	92139	Bnat1Mi1	4e-145	estExt_fgenesh1_pm.C_40025
	AP2M2	80113	Bnat2M	2e-103	fgenesh1_pg.67_#_122
(removed)	AP2M1	37044	Bnat2Mi1	9e-103	e_gw1.17.56.1
	AP3M	55551	Bnat3M1	4e-84	estExt_Genewise1Plus.C_620079
	AP4M	37976	Bnat4M1	2e-71	e_gw1.23.29.1
	AP5M	78471	Bnat5M	0.0003	fgenesh1_pg.55_#_20
AP GADE
Opisthokonta
H. sapiens
	AP5Z	NP_055670.1	Hsapi5Z1	0	hypothetical protein LOC9907
D. rerio
	AP5Z	XP_003198198.1	Dreri5Z1	0	PREDICTED: protein KIAA0415-like
N. vectensis
	AP5Z	XP_001639990.1	Nvect5Z1	1e-61	predicted protein
M. brevicollis
	AP5Z	XP_001742355.1	Mbrev5Z1	2e-28	hypothetical protein
Amoebozoa
D. discoideum
	AP5Z	XP_628907.1	Ddict5Z1	5e-17	hypothetical protein DDB_G0293988
E. histolytica
	AP5Z	XP_656237.1	Ehist5Z1	0.014		reciprocal BLAST in D. discoideum
Archaeplastida
A. thaliana
	AP5Z	NP_188134.2	Athal5Z1	4e-15	uncharacterized protein
P. patens
	AP5Z	XP_001755114.1	Ppate5Z1	2e-08	predicted protein
Chromalveolata
T. gondii
	AP5Z	EEE23587.1	Tgond5Z1	9e-15	conserved hypothetical protein
Rhizaria
B. natans
	AP5Z	80322	Bnat5Z1	9e-09
AP Sigma
Opisthokonta
H. sapiens	AP1S1	P61966	Hsap1S1	2e-88	AP-1 complex subunit sigma-1A
	AP1S2	P56377	Hsap1S2	1e-87	AP-1 complex subunit sigma-2
	AP1S3	Q96PC3	Hsap1S3	7e-80	AP-1 complex subunit sigma-3
	AP2S	P53680	Hsap2S	3e-79	AP-2 complex subunit sigma
	AP3S1	Q92572	Hsap3S1	4e-111	AP-3 complex subunit sigma-1
	AP3S2	P59780	Hsap3S2	1e-110	AP-3 complex subunit sigma-2
	AP4S	Q9Y587	Hsap4S1	5e-80	AP-4 complex subunit sigma-1
	AP5S	NP_060817.1	Hsapi5S1	0	protein C20orf29
D.rerio	AP1S1	AAH70003.1	Drer1S1	4e-83	-
	AP1S2	NP_991121.1	Drer1S2	3e-83	-
	AP2S	NP_998320.1	Drer2S	1e-78	-
	AP3S1	NP_001002539	Drer3S1	1e-22	-
	AP3S2	NP_001002539.1	Drer3S2	7e-103	-
	AP4S	AAI14245.1	Drer4S1	3e-64	-
	AP5S	CAX12687.1	Dreri5S1	5e-34	novel protein
N. vectensis
	AP1S	92832	Nvec1S2	6e-66	e_gw.31.181.1
	AP2S	101531	Nvec2S	2e-72	e_gw.61.256.1
	AP3S	101020	Nvec3S1	1e-84	e_gw.59.66.1
	AP4S	114561	Nvec4S1	2e-51	e_gw.126.156.1
Strongylocentrotus purpuratus
	AP5S	XP_001177708.1	Spurp5S1	4e-33	PREDICTED: hypothetical protein			In place of N. vectensis AP5S
M. brevicollis
	AP1S	18290	Mbre1S2	1e-61	estExt_gwp_gw1.C_50285
	AP2S	19605	Mbre2S	1e-61	estExt_Genewise1.C_30268
	AP3S	34516	Mbre3S2	2e-63	estExt_fgenesh2_pg.C_390030
	AP4S	10687	Mbre4S1	6e-48	fgenesh1_pg.scaffold_23000034
Salpingoeca sp. ATCC 50818
	AP5S	EGD75751.1	Salpi5S1	0.003	hypothetical protein		in place of M. brevicollis AP5S
Amoebozoa
D. discoideum
	AP1S1	DDB_G0295711	Ddis1S2	3e-50	ap1s2
	AP1S2	DDB_G0279359	Ddis1S21	3e-39	ap1s1
	AP2S	DDB_G0289721	Ddis2S	9e-48	ap2s1
	AP3S	DDB_G0275405	Ddis3S1	3e-59	ap3s1
	AP4S	DDB_G0284905	Ddis4S1	2e-40	ap4s1
	AP5S	XP_646796.1	Ddisc5S1	6e-05	hypothetical protein DDB_G0270428
E. histolytica	AP1S	EHI_178740	Ehis1S1	3e-41	clathrin adaptor complex small chain
	AP2S	EHI_009940	Ehis2S	1e-41	clathrin adaptor complex small chain
	AP3S	EHI_103550	Ehis3S2	7e-34	clathrin adaptor complex, small chain,
	AP4S	EHI_045190	Ehis4S1	9e-23	clathrin adaptor complex small chain
	AP5S	XP_001914013.1	Ehis1S1	0.082	hypothetical protein		reciprocal BLAST in D. discoideum
Chromalveolata
T. gondii	AP1S	TGME49_070370	Tgon1S2	1e-42	clathrin-associated adaptor complex small chan, putative
	AP2S	TGME49_113450	Tgon2S	6e-31	clathrin coat assembly protein AP17, putative
	AP3S	TGME49_015130	Tgon3S2	7e-46	adaptor-related protein complex 3, sigma 2 subunit, putative
	AP4S	TGME49_114420	Tgon4S1	8e-45	AP-4 complex subunit sigma-1, putative
	AP5S	EEE19527.1	Tgond5S1	0.004	conserved hypothetical protein
Rhizaria
B. natans	AP1S	49528	Bnat1S2	3e-44	estExt_Genewise1.C_500050
	AP2S	91595	Bnat2S	2e-44	estExt_fgenesh1_pg.C_1080023
	AP3S	89989	Bnat3S2	2e-50	estExt_fgenesh1_pg.C_590126
	AP4S	52783	Bnat4S1	9e-45	estExt_Genewise1Plus.C_110141
	AP5S	69803	Bnata5S1	0.0008	-
* reciprocal BLAST to human homologue.
COP for concatenation
Opisthokonta			** abbreviation is for the sequence concatenating the beta followed by the delta homologue
H. sapiens	CopB	NP_057535.1	HsapCOP	0
	CopD	NP_001646.2		0
D.rerio	CopB	NP_001002013.1	DrerCOP	0
	CopD	NP_958867.1		0
N. vectensis	CopB	XP_001627074.1	NvecCOP	0
	CopD	XP_001625768.1		0
B. dendrobabtidis	CopB	BDEG_04398	BdenCOP	0
	CopD	BDEG_05788.1		6e-131
M. brevicollis	CopB	XP_001748646.1	MbreCOP	0
	CopD	XP_001745669.1		2e-153
S. cerevisiae	CopB	NP_010524.1	ScerCOP	0
	CopD	NP_116709.1		5e-64
S. pombe	CopB	NP_595403.1	SpomCOP	0
	CopD	NP_588336.1		2e-49
R. oryzae	CopB	RO3G_09097.3	RoryCOP	0
	CopD	RO3G_05235.3		1e-47
C. neoformans	CopB	XP_571941.1	CneoCOP	0
	CopD	XP_570156.1		2e-52
Amoebozoa
D. discoideum	CopB	XP_638375.1	DdisCOP	0
	CopD	XP_646874.1		4e-108
Excavata
T. vaginalis	CopB	XP_001581105.1	TvagCOP	3e-83
	CopD	XP_001314829.1		4e-37
T. brucei	CopB	XP_001218956.1	TbruCOP	1e-168
	CopD	XP_847355.1		7e-68
L. major	CopB	XP_001682887.1	LmajCOP	4e-162
	CopD	XP_001682199.1		3e-65
N. gruberi	CopB	XP_002673194.1	NgruCOP	0
	CopD	XP_002679463.1		3e-93
Archaeplastida
A. thaliana	CopB	NP_194877.2	AthaCOP	0
	CopD	AAK96849.1		1e-111
P. patens	CopB	XP_001760433.1	PpatCOP	0
	CopD	XP_001760678.1		8e-124
C. reinhardtii	CopB	XP_001701255.1	CreiCOP	0
	CopD	XP_001701763.1		2e-125
V. carteri	CopB	XP_002956719.1	VcarCOP	0
	CopD	XP_002946549.1		2e-124
Chromalveolata
T. gondii	CopB	EEE27793.1	TgonCOP	8e-169
	CopD	EEE30147.1		2e-71
T. thermophila	CopB	XP_001016810.2	TtheCOP	2e-135
	CopD	XP_001025080.1		7e-65
P. sojae	CopB	108280	PsojCOP	0
	CopD	133424		2e-105
					estExt_fgenesh1_pm.C_40031
T. pseudonana	CopB	XP_002289476.1	TpseCOP	0	estExt_fgenesh1_pg.C_260030
	CopD	XP_002287438.1		8e-89
E. huxleyi	CopB	464809	EhuxCOP	0
	CopD	99536		4e-08
					estExtDG_fgeneshEH_pg.C_570017
E. siliculosus	CopB	CBJ27676	EsilCOP	0	fgeneshEH_pg.19__124
	CopD	CBJ25720.1		4e-49
Rhizaria
B. natans	CopB	87120	BnatCOP	0
	CopD	69347		7e-88
AP Concatenation
Opisthokonta
Homo sapiens	AP1	Q10567+ NP_115882.1	HsapAP1
	AP2	P63010+ NP_004059.2	HsapAP2
	AP3	O00203 + NP_036227.1	HsapAP3
	AP4	Q9Y6B7+ NP_004713.2	HsapAP4
	AP5	NP_612377.3 + NP_060699.3	HsapAP5
Danio rerio	AP1	OTTDARP00000016421 + NP_991277.1	DrerAP1
	AP2	P63010 + NP_957320.1	DrerAP2
	AP3	AAI55651.1 + NP_958449.1	DrerAP3
	AP4	OTTDARP00000033514 + NP_001002672.1	DrerAP4
	AP5	XP_001919254.1 + NP_001018490.1	DrerAP5
Nematostella vectensis	AP1	190491 + estExt_gwp.C_320239	NvecAP1
	AP2	190491 + e_gw.66.41.1	NvecAP2
	AP3	134675 + estExt_GenewiseH_1.C_1810106	NvecAP3
	AP4	40263 + e_gw.286.85.1	NvecAP4
	AP5	XP_001641289.1 + e_gw.89.4.1	NvecAP5
Monosiga brevicollis	AP1	12202 + estExt_fgenesh1_pg.C_430037	MbreAP1
	AP2	12202 + estExt_fgenesh1_pg.C_300011	MbreAP2
	AP3	17332 + estExt_fgenesh2_pg.C_40355	MbreAP3
	AP4	16817 + estExt_fgenesh2_pg.C_90264	MbreAP4
Batrachochytrium dendrobatidis	AP1	BDEG_05238 + estExt_fgenesh1_kg.C_90023	BdenAP1
	AP2	BDEG_05210 + estExt_Genewise1Plus.C_160209	BdenAP2
	AP3	BDEG_03803 + GP3.009690	BdenAP3
Saccharomyces cerevisiae	AP1	SGDID:S000001618 + NP_015064.1	ScerAP1
	AP2	SGDID:S000003765 + NP_014579.1	ScerAP2
	AP3	SGDID:S000003493 + NP_009847.1	ScerAP3
Schizosaccharomyces pombe	AP1	SPBC947_02 + NP_595781.1	SpomAP1
	AP2	SPBC2G2_06c + NP_592921.1	SpomAP2
	AP3	SPAC23H3_06 + NP_595509.1	SpomAP3
Rhizopus oryzae	AP1	RO3G_00473 + RO3G_11835	RoryAP1
	AP2	RO3G_10314 + RO3G_14439	RoryAP2
	AP3	RO3G_03499 + RO3G_11875	RoryAP3
Cryptococcus neoformans	AP1	CNAG_03928 + CNAG_03317	CneoAP1
	AP2	CNAG_05248 + CNAG_07474	CneoAP2
	AP3	CNAG_01543 + CNAG_03877	CneoAP3
Amoebozoa
Dictyostelium discoideum	AP1	DDB_G0279141+ DDB_G0289247	DdisAP1
	AP2	DDB_G0279141+ DDB_G0277139	DdisAP2
	AP3	DDB_G0274003 + DDB_G0277901	DdisAP3
	AP4	DDB_G0283319 + DDB_G0276945	DdisAP4
	AP5	XP_640040.1 + DDB_G0285113	DdisAP5
Excavata
Trichomonas vaginalis	AP1	TVAG_136530 + TVAG_421580	TvagAP1
	AP2	TVAG_136530 + TVAG_226350	TvagAP2
	AP3	TVAG_390490 + TVAG_450230	TvagAP3
	AP4	TVAG_472690 + TVAG_333150	TvagAP4
	AP5	XP_001579610.1 + TVAG_382010	TvagAP5
Trypanosoma. brucei	AP1	Tb927.10.8040 + Tb927.7.3180	TbruAP1
	AP3	Tb11.01.2420 + Tb927.4.2020	TbruAP3
	AP4	Tb927.10.9230 + Tb927.8.7050	TbruAP4
Leishmania major	AP1	LmjF36.6770 + LmjF22.1140	LmajAP1
	AP2	LmjF11.0990 + LmjF36.3030	LmajAP2
	AP3	LmjF36.5260 + LmjF34.2590	LmajAP3
Naegleria gruberi	AP1	80581 + estExt_gwp_gw1.C_110182	NgruAP1
	AP2	80581 + fgeneshHS_pg.scaffold_57000009	NgruAP2
	AP3	372 + e_gw1.7.61.1	NgruAP3
	AP4	503 + fgeneshNG_pm.scaffold_34000001	NgruAP4
	AP5	XP_002677583.1 + estExt_fgeneshHS_pg.C_220021	NgruAP5
Archaeplastida
Arabidopsis thaliana	AP1	AT4G11380.1 + AT1G60780.1	AthaAP1
	AP2	AT4G11380.1 + AT5G46630.2	AthaAP2
	AP3	AT3G55480.2 + AT1G56590.1	AthaAP3
	AP4	AT5G11490.1 + AT4G24550.2	AthaAP4
	AP5	NP_188621.1 + AT2G20790.1	AthaAP5
Physcomitrella patens	AP1	224233 + 172080	PpatAP1
	AP2	224233 + 209451	PpatAP2
	AP3	183108 + 234299	PpatAP3
	AP4	189362 + 131651	PpatAP4
	AP5	XP_001753719.1 + 192614	PpatAP5
Chlamydomonas reinhardtii	AP1	393988+ 182329	CreiAP1
	AP2	393988+ 24387	CreiAP2
	AP4	195449 + 195455	CreiAP4
Volvox carteri	AP1	65427 + 108841	VcarAP1
	AP2	65427 + 93610	VcarAP2
	AP4	56821 + 61858	Vcar4B
SAR/CCTH
Toxoplasma gondii	AP1	TGME49_040870 + TGME49_089770	TgonAP1
	AP2	TGME49_040870 + TGME49_030920	TgonAP2
	AP3	TGME49_089080 + TGME49_069480	TgonAP3
	AP4	TGME49_066280 + TGME49_007390	TgonAP4
	AP5	EEE30072.1 + TGME49_024160	TgonAP5
Tetrahymena thermophila	AP1	TTHERM_00219370 + 3797.m00202	TtheAP1
	AP2	TTHERM_00219370 + 3812.m02678	TtheAP2
	AP3	110.m00098 + 3810.m02099	TtheAP3
	AP4	19.m00280 + 3729.m00041	TtheAP4
Phythophthora sojae	AP1	109501 + 108738	PsojAP1
	AP2	109501 + 108629	PsojAP2
	AP3	130720 + 109265	PsojAP3
	AP4	137959 + 108602	PsojAP4
Thalassiosira pseudonana	AP1	41687 + 37264	TpseAP1
	AP2	41687 + 39847	TpseAP2
	AP3	261056 + 39741	TpseAP3
	AP4	268650 + 31014	TpseAP4
Emiliania huxleyi	AP1	448193 + 434096	EhuxAP1
	AP2	448193 + 435461	EhuxAP2
	AP4	253799 + 432880	EhuxAP4
Ectocarpus siliculosus	AP1	Esi0126_0087 + Esi0156_0050	EsilAP1
	AP2	Esi0126_0087 + Esi0069_0041	EsilAP2
	AP3	Esi0021_0107 + Esi0018_0062	EsilAP3
	AP4	Esi0512_0010 + Esi0264_0009	EsilAP4
Rhizaria
Bigelowiella natens	AP1	56564 + 47664	BnatAP1
	AP2	56564 + 80113	BnatAP2
	AP3	90377 + 55551	BnatAP3
	AP4	88218 + 37976	BnatAP4
	AP5	68635 + 78471	BnatAP5
SPG11
Opisthokonta
Homo sapiens		NP_079413.3		0	spatacsin isoform 1
Danio rerio		NP_001181923.1		0	spatacsin isoform 1
Monosiga brevicollis		27719		3e-28	fgenesh2_pg.scaffold_21000054
Nematostella vectensis		91874		3e-55	e_gw.28.219.1
Amoebozoa
Dictyostelium discoideum AX4		XP_647252.1		3e-29	hypothetical protein DDB_G0268328
Entamoeba histolytica HM-1:IMSS		XP_650278.1		3e-29	hypothetical protein
Excavata
Trichomonas vaginalis G3		XP_001304298.1		7e-06	hypothetical protein
Naegleria gruberi		XP_002682129.1		2e-22	hypothetical protein NAEGRDRAFT_78187
Archaeplastida
Arabidopsis thaliana		AT4G39420.1		1e-11	unknown protein
Physcomytrella patens		Pp1s55_110V6.1		4e-19	Phypa_209593
SAR/CCTH
Toxoplasma gondii ME49		XP_002366161.1		0.012	hypothetical protein TGME49_024870
SPG15
Opisthokonta
Homo sapiens		NP_056161.2		0	zinc finger FYVE domain-containing protein 26
Danio rerio		XP_003199781.1		0	PREDICTED: zinc finger FYVE domain-containing protein 26
Monosiga brerevicollis		11935		3e-45	fgenesh1_pg.scaffold_33000058
Nematostella vectensis		178508		1e-128	estExt_GenewiseH_1.C_70040
Amoebozoa
Dictyostelium discoideum AX4		XP_643035.1		2e-22	hypothetical protein DDB_G0276689
Excavata
Naegleria gruberi		248187		9e-45	fgeneshHS_pg.scaffold_53000076
Archaeplastida
Arabidopsis thaliana		NP_001189602.1		2e-25	uncharacterized protein
Physcomytrella patens		Pp1s109_57V6.1		5e-22	Phypa_187673
